# Supplementary material for: User, expert, and construct validation of a new colonoscopy simulator: correlation with National Endoscopy Database key performance indicators
Source: IGIE. 2025 Aug 22;5(1):2–8.e1. doi: 10.1016/j.igie.2025.08.007 (PMC13064475; doi:10.1016/j.igie.2025.08.007)
Supplement: Mikoto Kruskal -Wallis Test for MCIT across all competent levels [file mmc1.xlsx]

## Sheet: Sheet1
Kruskal-Wallis Test for Mikoto-Caecal Intubation time (MCIT) across all 4 experience levels
Kruskal-Wallis test									Normality test
P value	0.0041									Novice	Trainee	Competent	Expert
Exact or approximate P value?	Approximate								Shapiro-Wilk test
P value summary	**								W	0.7787	0.8327	0.8208	0.7709
Do the medians vary signif. (P < 0.05)?	Yes								P value	0.0537	0.1458	0.1185	0.046
Number of groups	4								Passed normality test (alpha=0.05)?	Yes	Yes	Yes	No
Kruskal-Wallis statistic	13.27								P value summary	ns	ns	ns	*
Data summary
Number of treatments (columns)	4
Number of values (total)	20
Number of families	1
Number of comparisons per family	6
Alpha	0.05
Dunn's multiple comparisons test	Mean rank diff.	Significant?	Summary	Adjusted P Value
Novice vs. Training	7.1	No	ns	0.3135	A-B
Novice vs. Competent	10.7	Yes	*	0.0206	A-C
Novice vs. Expert	12.2	Yes	**	0.0051	A-D
Training vs. Competent	3.6	No	ns	>0.9999	B-C
Training vs. Expert	5.1	No	ns	0.9793	B-D
Competent vs. Expert	1.5	No	ns	>0.9999	C-D
Test details	Mean rank 1	Mean rank 2	Mean rank diff.	n1	n2	Z
Novice vs. Training	18	10.9	7.1	5	5	1.941
Novice vs. Competent	18	7.3	10.7	5	5	2.925
Novice vs. Expert	18	5.8	12.2	5	5	3.335
Training vs. Competent	10.9	7.3	3.6	5	5	0.9842
Training vs. Expert	10.9	5.8	5.1	5	5	1.394
Competent vs. Expert	7.3	5.8	1.5	5	5	0.4101
Compact letter display
Novice	A
Training	A B
Competent	B
Expert	B
